# Supplementary material for: Metabolome- and genome-scale model analyses for engineering of Aureobasidium pullulans to enhance polymalic acid and malic acid production from sugarcane molasses
Source: Biotechnol Biofuels. 2018 Apr 4;11:94. doi: 10.1186/s13068-018-1099-7 (PMC5883625; doi:10.1186/s13068-018-1099-7)
Supplement: Supplementary file 2 — Additional file 2: Table S2. Identified metabolites by comparison of mass spectra. [file 13068_2018_1099_MOESM2_ESM.xlsx]

## Sheet: raw
Table S2. Identified metabolites by comparison of mass spectra
annotation	Glu-48h-1	Glu-48h-2	Glu-48h-3	Glu-48h-4	Glu-48h-5	Glu-48h-6	Suc-48h-1	Suc-48h-2	Suc-48h-3	Suc-48h-4	Suc-48h-5	Suc-48h-6	Glu-72h-1	Glu-72h-2	Glu-72h-3	Glu-72h-4	Glu-72h-5	Glu-72h-6	Suc-72h-1	Suc-72h-2	Suc-72h-3	Suc-72h-4	Suc-72h-5	Suc-72h-6	QC1	QC2
Pyruvic acid	9074.02	3124.51	14272.2	12209	9083.59	3965.69	5795.32	5766.12	6069.47	6599.12	3100.09	1471.19	13049	12329.9	18071.7	8701.49	10664.3	8578.59	5784.09	8022.2	7780.26	4917.41	5354.44	4299.79	7511.04	7803.56
Lactic acid	24896	24756.8	15122.2	21821.9	29770.8	15398.3	29838.6	17538.7	21581.1	14832.8	25373.5	87178.5	30142	25357.1	15831.3	14180	25784.6	21012.9	23369.4	17798.5	26141.4	14731	16834.7	23356.5	22290.6	22291.2
Glycolic acid	686.434	708.433	827.558	903.667	731.242	749.365	703.83	837.542	859.923	920.387	884.475	906.586	1041.26	1509.76	1201.39	1228.2	1448.35	1078.12	1203.3	1662.24	1810.83	1469.24	2310.54	1547.85	915.887	1190.67
Alanine	934632	672205	1.27374e+06	1.1557e+06	885544	982367	746803	907430	1.00592e+06	1.60285e+06	587905	515981	2.09454e+06	956780	1.75433e+06	798858	869268	1.55536e+06	841436	1.37923e+06	554041	788482	526296	948687	598619	664213
Oxalic acid	36276.8	39717.3	21787.7	43218.2	30322.8	36145.9	32542.3	47951.5	36079.4	41800.6	40247.3	47008.5	43042.9	36746.8	45254.6	45911.4	36486.4	82405.1	47707	53327.7	63275.9	45365.9	56791.7	52651.7	33606.1	41176.9
3-hydroxy-Pyridine	3501.55	2762.7	5819.71	4396.31	3696.48	1967.86	4169.45	2776.71	3875.43	3903.23	1181.13	634.459	5560.36	7579.71	8648.22	4574.3	8909.36	4378.98	851.712	4273.09	8070.65	2168.79	3882.34	6494.79	3089.71	4025.06
Heptanoic acid	20107.2	19728.9	18737.2	20423	19812.1	21102	19982.3	21986.1	22292.5	21030.6	22345.5	23075.4	23200.6	19706.2	22144.9	23812.4	22956	24877.1	25060.5	23991.2	23666.4	23550	25732.7	24206.7	18610.9	19692.7
Monomethylphosphate	219278	327110	784000	724492	436045	61039.7	539433	33560.9	135013	238300	127163	82008.8	415873	359902	574282	81663	216258	67739.9	87147.1	274193	130129	73013.5	67756.3	98560.8	273704	249948
Malonic acid	2275	3936.61	3818.65	2893.78	5533.85	3513.45	3098.03	3821.55	2889.28	3179.09	3874.63	3549.64	3426.55	4652.69	4186.78	4300.19	5842.32	5702.09	8601.09	5938.88	8033.97	7983	5904.22	4475.81	4472.23	4248.35
Valine	226789	71360.9	104555	331073	183510	232873	59541.2	110981	103156	186272	121929	152476	205551	46403	166923	129108	74426.7	182120	356431	288990	53900.1	262418	177163	187577	51928.8	67175
4-Hydroxybutanoic acid	9543.14	10943.1	13151.4	10664.9	7401.3	5021.44	6207.65	8450.88	8956.22	12619.8	1949.28	940.53	14862.6	14426.1	14835.3	8206.62	13258.9	9699.09	6677.06	12908.1	20589.9	6566.39	5627.83	7250.84	8942.74	9572.86
Urea	629.146	657.779	976.927	730.415	913.21	2639.9	711.229	2054.25	998.871	1479.28	48153.4	2902.64	1919.7	1960.16	1700	1797.35	1062.16	4803.3	107750	2035.78	1375.22	2296.43	3913.95	2092.55	875.181	2080.23
1,3-Di-tert-butylbenzene	10532.8	10928.1	10059.2	10638.3	10445.8	10391	10479.8	10610.7	11218.6	10802.9	11081.9	11016.4	11829.8	11456.5	11522.3	11672.8	11790.3	11479.9	12349.8	11716.1	11519.7	12881.6	12858.1	12034.3	10547.9	11206.3
Ethanolamine	456144	167389	262190	666836	356198	278487	233180	313208	409172	451182	258136	188826	563245	129686	805279	313062	347147	341143	148158	406470	297798	211924	173374	324310	152338	106038
Leucine	50193.5	18654.2	16363.6	61419.5	60593.6	180873	20606.6	80010.2	61098.5	164010	131610	199377	182593	17824.6	139634	134374	41952.5	207973	497812	377242	41057.9	359832	214359	216921	21431.6	31998.3
Phosphoric acid	2.07876e+06	1.10551e+06	3.07745e+06	4.40928e+06	2.01895e+06	1.51794e+06	2.70566e+06	949010	1.70375e+06	2.06552e+06	1.64075e+06	654917	2.89196e+06	2.82207e+06	4.4595e+06	1.74407e+06	3.03415e+06	1.78001e+06	1.02835e+06	2.93956e+06	1.71948e+06	1.31581e+06	1.21678e+06	2.1201e+06	1.97522e+06	2.0272e+06
Glycerol	1.02053e+06	659411	1.27873e+06	1.42947e+06	856100	778132	988616	1.04604e+06	1.1473e+06	940735	966121	879955	929580	907859	1.19417e+06	789447	931461	807695	1.34175e+06	1.11744e+06	775436	1.02253e+06	889357	843895	918617	965921
Nicotinic acid	16496.2	11853.2	19894.6	19728.7	13046.5	11820.8	17711.7	13525.5	17529.7	15411.3	8609.4	4826.6	15696.9	21401.1	24745.6	13363.9	22865.6	16042.6	4641.02	11353.7	18150	8783.6	11792.6	16813.5	16982.3	14283.4
Proline	31203.8	11374.4	7936.27	37113.5	42739.6	111290	19903.6	51303.4	54044.8	160934	79036.6	101591	177182	9953.57	122856	76451.7	22241.8	155672	241518	218713	20614.9	154444	91246.9	118760	8511.27	15249.9
Glycine	629204	348915	532464	909308	642964	623526	916999	577849	838411	811092	512776	336197	912825	410520	1.2477e+06	749366	969941	857931	505006	909177	784765	599325	620825	1.06908e+06	368649	398512
Succinic acid	12342.8	10219.5	16912.9	13630.3	10925.9	10104.8	11219.9	9813.12	12565.9	13584.8	7631.5	6631.31	16283.3	11938.6	19591	12781.3	21344	12212.6	10292.3	13089.7	19599	10187	12622.2	13348.8	10126.3	11229.2
Glyceric acid	8776.45	13227.4	8231.59	9381.31	11910.2	8272.16	43247	8078.04	13485.4	7790.52	5748.58	5361.5	12916.5	22685.9	25816.1	20330.6	22165.4	17962.5	9028.12	14178.3	14479.8	17335	15882.7	19101.4	13710.9	14517.9
Uracil	6860.7	3028.85	2966.26	10359	10225.8	14842.7	4982.26	8790.37	12585.7	12216.3	18534.9	22433.7	15859.6	4041.71	23912.9	12897.9	4761.14	9354.47	26164.7	19904.2	6057.16	18000.8	10068.7	9100.53	1541.86	3342.74
Fumaric acid	83312.3	77388	170261	145903	75475.9	15644.9	126117	55136	84811.1	56855.2	15981.5	5491.79	109529	120361	137025	48825.4	75924.5	50943.3	32231.1	67902	81611	36111.9	42523.5	71854.4	68230.2	68278.3
Homoserine	1594.41	4233.11	3133.06	3562.07	2770.4	1967.39	2654.92	3674.44	2112.18	1819.9	2358.43	2423.82	3427.97	3745.31	3075.09	2723.97	3704.63	3267.4	2087.79	2082.84	2553.05	959.309	2796.03	2154.84	5862.84	2690.19
Serine	33879.9	12384.1	4497.91	39553	54532.1	176067	11058.3	67357.1	69461.7	204534	107855	157137	226982	9444.3	201144	133097	30257.2	252999	308891	256148	32056.4	233271	172744	221983	4856.09	15603.5
Threonine	31168.8	10514.4	6317.28	43141	31623.5	58069.2	8996.95	34003.4	33905.6	72515.2	45173.4	57979.5	79783	8316.25	76869.9	42905.5	17539.7	70559.3	107700	95391	17080.4	82981.7	54466.3	67725.5	4616.4	11189.6
Maleic acid	919.3	1178.18	547.92	1340.21	868.332	178.038	1519.58	1505.37	NA	313.909	551.925	422.665	564.843	1800.2	1572.29	734.512	2150.5	369.942	724.042	611.066	2218.59	589.436	755.391	246.239	1401.74	1459.05
Putrescine	13839.5	7898.02	3966.12	14864.9	12665.6	16881.9	7896.62	12816.9	15416.4	17389.2	16852.2	18366.3	18131.4	3352.85	17940.4	17015.4	10380.8	18900.8	20515.8	19469.6	9219.8	19509.5	14086.4	17730.4	6215.99	3423.93
Malic acid	53684	77575.2	110148	71600.7	48382	3742.04	106917	28609.8	63139.1	20937.7	3658.76	2547.61	68511	66825.1	66611.7	16680.4	24109.7	15638.8	8732.93	26194.3	59032.6	10309.1	15944.9	34992.5	35027	38994.1
Adipic acid	111030	179932	328368	318906	356623	316828	366793	292462	289789	313709	242475	217254	246528	237070	280196	214305	199890	184949	192526	200684	191218	170131	190430	206054	85415.2	260186
Erythritol	5364.96	4068.35	8123.55	5906.66	3269.06	2232.88	2048.43	1777.49	2299.49	1771.46	1276.78	634.078	7819.9	8860.15	9446.71	4560.59	6596.85	4300.44	801.992	2829.05	4261.07	1591.84	1667.6	2319.87	3276.03	3871.18
Threitol	65980.2	51438.8	101935	77407.6	46690.2	26656.8	59291.3	39597.9	54399.2	46683.7	20261.5	9565.48	77543.3	88418.5	94055.1	41241.1	65348.8	39148	11817	47177.4	74178	20981.5	20761.3	40252.8	47976.7	49974.6
Pyroglutamic acid	645297	550096	892020	1.05387e+06	740916	308581	1.12401e+06	799531	1.35522e+06	995698	334575	237369	706205	916986	1.23507e+06	423005	756497	387748	192579	261680	299883	164297	154165	281651	315202	616421
N-Acetylglutamic acid	650.133	829.288	1719.84	623.003	568.628	486.916	1347.43	684.628	460.223	493.745	536.39	302.744	1318.86	763.427	627.267	598.116	525.827	843.814	692.482	780.961	513.152	616.148	1035.7	1340.41	1336.5	528.133
4-Aminobutyric acid	2.74817e+06	1.44667e+06	2.36741e+06	4.0801e+06	1.7646e+06	1.197e+06	1.87842e+06	1.42226e+06	2.13191e+06	2.78276e+06	980478	354836	2.64407e+06	1.77309e+06	3.43771e+06	1.7644e+06	2.69268e+06	2.41916e+06	428303	2.03927e+06	1.79898e+06	873146	674593	1.60265e+06	1.47188e+06	1.07198e+06
2,4,6-Tri-tert.-butylbenzenethiol	2564	2643.22	2746.54	2625.32	3127.98	3019.27	2451.49	3595.2	3364.75	2909.93	2690.01	3055.75	3035.79	2952.56	2637.75	3084.53	3891.82	3416.73	3286.4	3393.71	3964.19	2914.67	2925.1	3185.15	2921.74	2819.34
Phenylalanine	27336	19033.4	25778.3	26792.1	15918	12478.6	28126.9	20418.2	18794	11699.1	13466.5	9587.75	10291.1	31201.6	18411.2	16467	45932.9	9451.37	23121	17623.7	33487.4	20221.2	21888.7	18420.6	31106.6	37845.9
Threonic acid	1734.78	865.385	1567	1986.95	1044.92	4708.16	1208.16	1712.82	1687.67	1817.97	4933.77	6761.22	1486.75	1823.24	2105.26	2580.07	3478.41	2221.93	2968.05	1852.65	1486.36	3013.51	2644.33	2935.4	1991.41	2204.48
2-Hydroxyglutaric acid	14274	13008	12460.4	7222.5	9096.16	6820.6	10518.4	12754.5	13214.3	15458.1	9109.27	6146.63	19707.2	13604.3	16085.5	13850.9	18990	14263.9	11337.5	14342	21721	8312.31	12264.2	16807.4	9838.65	11457.1
Glutamic acid	1.16084e+06	119163	12554.6	1.63713e+06	1.60421e+06	1.26688e+06	579136	1.56303e+06	1.60256e+06	1.96861e+06	874797	597723	3.17838e+06	191129	3.97579e+06	1.47592e+06	1.41204e+06	1.64394e+06	414817	1.23581e+06	923150	600519	714468	1.49942e+06	16558.5	138850
Dodecanoic acid	12796.5	11494.7	10583.4	10528.8	9617.48	8888.88	10782.4	8526.61	11604.4	10380	9536.73	8944.02	11328.5	11771.7	11416.4	11064.7	12567.1	10247.8	9645.73	9814.9	13135.3	9538.65	11386.2	10088	8548.55	11329.7
Ribose	81807.2	49150.9	70245.6	85589.2	86257.3	202198	122408	104596	127007	103896	186471	198064	115607	117873	137410	214979	199448	209065	321126	204728	129387	289268	277025	273852	152619	157392
Arabitol	18318.4	13815.8	28963.8	20977	13946.5	12209.9	15126.2	15738.9	16095.4	11600.3	11500.7	8037.84	15229.4	18417.3	18350.6	13403.7	15506	14504	9016.57	11231.1	11476.4	8580.97	8975.02	9958.68	11434.6	14189.1
Xylitol	1.15349e+07	9.98625e+06	1.53516e+07	1.29905e+07	1.07099e+07	6.24563e+06	9.82206e+06	7.50392e+06	9.11944e+06	8.25904e+06	3.16723e+06	1.54706e+06	1.23059e+07	1.38977e+07	1.51391e+07	8.95497e+06	1.33628e+07	9.38103e+06	1.39191e+06	6.63651e+06	1.00267e+07	3.1298e+06	4.27299e+06	7.84097e+06	8.58357e+06	9.7138e+06
Citric acid	72918	75625.4	22065.6	59473.3	131988	46704.9	723719	198097	413801	298978	85545.9	37262.6	184525	202041	362123	247997	524637	366565	80932.8	279773	605101	176550	349195	698820	105310	187626
Lysine	100989	35534.1	4421.48	80202.2	47118.6	57152.4	63208.8	70283.8	82660.9	70564.3	81671	102724	43070.4	7577.8	61226.6	47213	66725.3	40446	228382	100589	48817.4	171636	65687.2	92740.3	21837.8	17282.4
Quinic acid	3584.3	2469.99	4897.84	5153.25	3381.33	1791.08	3938.84	2616.24	4072.5	3420.26	1473.39	1039.91	3935.14	5753.28	5112.79	2743.13	5988.81	5061.71	1105.32	2812.6	3781.3	1593.78	988.053	3957.99	2719.86	3272.37
Allose	6576.84	5262.52	22291.7	8742.91	6749.11	5962.52	7373.5	3400.02	6113.93	5371.28	6948.47	4869.53	7857.68	27243	5901.49	4278.61	12436.1	10877.9	2544.89	5612.42	5887.78	4306.52	3673.71	7858.3	9855.45	7909
Sorbose	2764.13	2063.1	2941.14	4278.31	4126.54	42648.4	2828.88	4484.27	3697.24	4235.64	31711.3	66437.2	3292.47	3278.73	4022.43	5984.4	3823.42	6552.57	9299.65	5009.21	2288.09	11597.5	8004.13	7251.07	9104.96	10073.9
Tyrosine	40246.4	24461.6	27416.5	47194.7	26985.6	29341.5	41342.8	37238.5	34930.6	25658.5	40622.5	45564.3	22294.1	43343.7	34722.8	33087.3	56652.7	22379.4	106976	54975.1	43180.1	87577.1	51770.6	49376.9	28908	56484.4
Fructose	44058.5	37364.1	74888	54390.2	52558.3	91820.1	83811.8	103333	114770	84080.5	135558	122770	49149.2	59251.5	89905.7	40949.3	44467.5	46491.1	121763	95811.1	137262	136078	179529	163278	85556	90211.9
1-Ethylglucopyranoside	401833	209863	230745	601241	234921	200032	413091	186157	334456	380616	408109	222676	317384	584271	274148	222591	713952	254280	821292	527660	304149	790079	454341	745498	266841	295941
Galactose	7.03346e+06	3.7068e+06	5.65128e+06	7.5177e+06	9.27814e+06	1.36201e+07	4.33125e+06	7.51929e+06	6.2661e+06	7.08709e+06	1.21217e+07	1.29475e+07	1.04202e+07	8.85367e+06	1.11701e+07	1.29972e+07	1.26477e+07	1.21031e+07	1.48321e+07	1.11185e+07	7.27015e+06	1.32272e+07	1.21928e+07	1.08509e+07	9.39524e+06	1.03839e+07
Glucose	1.26382e+06	633631	942405	1.32645e+06	1.79068e+06	3.7189e+06	709165	1.3461e+06	1.0269e+06	1.22876e+06	2.89081e+06	3.27377e+06	2.01247e+06	1.58833e+06	2.21245e+06	3.17544e+06	2.9601e+06	2.82894e+06	4.18758e+06	2.38678e+06	1.1934e+06	3.34575e+06	2.86566e+06	2.12438e+06	1.97714e+06	2.09214e+06
Mannitol	2.15265e+07	1.83149e+07	2.63603e+07	2.46196e+07	1.98411e+07	1.58386e+07	2.2752e+07	2.06922e+07	2.15283e+07	2.21333e+07	1.40663e+07	8.78501e+06	2.15695e+07	2.47224e+07	2.64319e+07	1.79951e+07	2.35551e+07	1.82393e+07	9.85024e+06	2.18059e+07	2.72502e+07	1.57497e+07	1.73738e+07	2.36875e+07	1.81537e+07	2.08902e+07
Galactonic acid	89210	79558.7	119568	111646	87314.1	63311.6	103061	84685.2	100404	95730.7	53850.7	33343.6	102155	114317	124801	79726.3	110666	83016.6	37586.7	98871	129935	65825.6	75219.7	102891	78832.9	92614.5
Glucopyranose	2.63049e+06	1.10392e+06	1.15273e+06	3.2658e+06	1.27934e+06	345632	1.88164e+06	319843	1.52124e+06	1.62706e+06	277855	89101.1	1.80838e+06	3.96836e+06	1.39817e+06	454254	4.80433e+06	1.16229e+06	133977	2.03909e+06	1.69784e+06	159235	545803	3.95297e+06	1.37372e+06	1.42011e+06
Gluconic acid	30060.2	31460.2	37344.9	42216.5	40010.9	37397.3	87149.3	21963.3	89462.4	41337.4	23020.5	14003.9	54154	59523.4	109907	43522.8	82398.1	56503.8	10331.9	38120	75173.3	13379.2	36686.3	110752	36028.7	46749.5
Hexadecanoic acid	103479	83858.1	77076.3	98795.5	105121	99461.9	94481.9	81600.4	86111	89156.8	113066	106550	106004	110874	101854	103956	140499	125662	159806	122723	149951	122675	124285	122284	113158	104015
Oleic acid	3957.1	3084.81	2821.98	2486.47	3499.54	4762.68	4443.28	4818.28	4805.45	4491.61	6281.1	8006.06	3367.53	3631.47	3859.92	8892.57	4321.38	4378.98	10816.7	5915.39	4460.68	7633.06	5998.12	5577.45	4723.19	4693.08
myo-Inositol	220494	164133	333798	312037	193639	120934	227688	164294	205186	193741	84047.1	46381.8	221708	272798	323604	152199	262547	148611	39855.6	132198	211881	69267.3	93356.3	162688	180208	176292
9,12-(Z,Z)-Octadecadienoic acid	30582.6	28449.4	21299.4	37153.2	42482.9	37342.5	29603.6	18837.9	31028.8	37274.5	46693.6	33567.3	42781.6	31944.2	29328.3	37923.9	36791.1	35772.1	57324.3	54454.1	39640.6	52056.5	48407.2	46290.4	30726.3	38020.8
9-(Z)-Octadecenoic acid	52244	47741.5	33828.5	57653.8	67908.5	58298.6	55538.5	40154.2	60418.3	68705.5	86460.8	64290.8	69273.5	57863.7	49409.3	62603.2	63964.5	61320.1	104920	91266	74448.5	84104.1	78126.4	76620.7	50611.5	63960.3
Octadecanoic acid	52502.2	40755	35028.3	43588.6	51682.9	50115.9	46674.5	49096.1	47132.4	47640.3	55372.8	57234.6	48937.7	52124.9	50529.5	50433.8	69804.4	66114.7	77453.1	58711.5	80949.7	63085.3	64279.6	65624.7	61570	54330.2
Galactosylglycerol	8404.36	6905.81	6086.8	11165.8	1924.07	15634	12623.9	11835.5	12799.6	13538.5	17059.9	16660.5	14694.1	14852	15875.6	18223.5	16036.8	17934.3	29383.5	20854.4	15471	23276.9	23060.4	19915.1	8890.1	16068.9
Nonadecanoic acid	9173.25	8684.65	10734.2	12007.7	9485.55	15659.3	12038.1	16797.7	12834.7	14501.9	20948.9	10039.3	13910.2	15601	15090.9	23175.9	22617.1	24512.6	29096.2	24995.3	14021.6	7679.93	9753.33	24195.9	8654.35	21487.4
Sorbitol 6-phosphate	7927.54	3321.39	3143.87	4951.43	3101.18	6127.57	4327.72	9893.54	13283.9	9654.17	3915.96	973.754	6527.86	6353.97	9215.59	8702.31	8996.37	8500.08	2203.98	6180.05	16118.2	4921.89	6110.88	11611.8	2868.94	6037.06
Eicosanoic acid	24103.6	44416.5	23449.4	19718.9	25928.5	6331.72	22333.5	38632.7	26709.4	19102.1	22656.2	28869.1	29529.8	33555	23297.3	36648.4	33353.8	23546.3	53570.8	26508.2	12770	45845.8	16524.4	29237.8	28055.4	16269.4
Uridine	84362	48876.3	115543	155871	92355.8	107947	121902	91973.2	111221	109723	107006	80436.9	157935	184829	220998	168495	219407	158291	165584	184596	156502	162481	158784	182459	74186.6	138548
1-Monohexadecanoylglycerol	82820.4	88379	71259.4	88073.7	98943.1	78589.5	70982.7	84893.3	76171.2	73430	82272.4	93972.1	95073.7	80764.6	88177.1	97236.4	139418	104394	114759	101157	138300	91638.1	97314.4	96044	92670	104325
Adenosine	33099.5	19998.9	61828.5	63321.7	31472.7	9333.43	27912.6	20220.9	24664.1	18546.9	6866.7	4654.42	18182.1	55767.8	27722.8	11513.3	26026.2	9158.77	4781.32	8428.1	20609.8	7173.12	5636.11	6535.32	14967.2	27191.9
Laminaribiose	4161.7	4916.31	6509.24	6363.31	4939.93	5840.9	7339.62	6943.63	6239.45	5913.64	4826.49	3729.64	9150.47	9509.87	9319.58	8262.86	8343.39	10731	6615.75	7268.7	13093.4	9577.36	6594.95	12828.8	3030.9	8600.46
1-Methyl-beta-D-galactopyranoside	15588.4	16623.3	22165.5	22614.1	18321.1	22592.1	24462.2	23713	22996.8	22154.8	17328.2	21951.8	35959.8	32898.3	34176.1	42476.9	39455	46846.3	26594.1	38960.3	48390.8	41982.1	37406.1	56927	9590.52	32604.6
Lactose	18524.1	88354.6	57876.7	58488.8	137512	163430	118583	107256	772453	168008	23019.6	736530	128688	38252.9	80627.5	80958.8	95231.4	82466.2	165802	126877	1.28118e+06	313444	99715.4	335125	13838	224453
Maltose	86115.1	75587.9	112240	112951	84634	166516	129695	136163	108041	157964	81638.4	117054	149024	148593	165803	189427	222322	225947	95317.7	151377	168277	125167	161937	283656	85822.2	147319
Trehalose	1.33937e+07	1.38889e+07	1.77849e+07	1.77366e+07	1.07814e+07	3.44902e+06	4.18226e+06	2.05508e+06	3.43023e+06	2.60954e+06	591154	325850	1.85381e+07	2.14646e+07	2.26947e+07	1.18761e+07	1.86164e+07	7.21081e+06	461285	2.29371e+06	5.60828e+06	713978	405630	1.6653e+06	1.01496e+07	1.16132e+07
Gentiobiose	270290	149603	163307	360809	370460	1.00432e+06	347304	575475	384413	486362	1.27114e+06	1.44257e+06	347832	276752	326362	754948	511636	584564	2.23174e+06	1.23682e+06	364341	1.7521e+06	1.17114e+06	933987	525917	688834
Isomaltose	35537.6	18782.4	23855.8	50609.7	48696.3	129110	44646.9	74647.6	47854	62139.4	166564	184362	47766.7	38522.6	47188.5	95732.4	67608.7	74684.6	268454	151737	45417.6	206351	140369	117454	66277.1	89275.4
Melibiose	125529	90504.7	145932	212158	147467	782000	237234	177660	199012	257586	468041	445213	230257	202962	222381	571773	406225	463385	1.37293e+06	668517	166835	977586	701269	603368	319661	385176
Galactinol	24512.6	22372.4	38848	36943.9	28865.9	36740.2	25177	29962.7	29498.5	32239.3	38351.9	39135	43921.1	48073.9	53022.3	47735.6	50501.6	44784.8	71428.9	49493.4	45325.5	50332.8	45887.7	50668.7	20856	42597.7

## Sheet: normalization
annotation	Glu-48h-1	Glu-48h-2	Glu-48h-3	Glu-48h-4	Glu-48h-5	Glu-48h-6	Suc-48h-1	Suc-48h-2	Suc-48h-3	Suc-48h-4	Suc-48h-5	Suc-48h-6	Glu-72h-1	Glu-72h-2	Glu-72h-3	Glu-72h-4	Glu-72h-5	Glu-72h-6	Suc-72h-1	Suc-72h-2	Suc-72h-3	Suc-72h-4	Suc-72h-5	Suc-72h-6	QC1	QC2
Pyruvic acid	0.128907	0.056415	0.176615	0.139063	0.136775	0.0717525	0.100333	0.113877	0.104853	0.11133	0.0701128	0.040425	0.152815	0.142045	0.176375	0.127562	0.115505	0.130611	0.129093	0.126555	0.118262	0.0992946	0.110305	0.065289	0.127733	0.117302
Lactic acid	0.353678	0.447	0.187133	0.248557	0.448269	0.278605	0.516585	0.346377	0.372824	0.250234	0.573857	2.39547	0.35299	0.292123	0.154509	0.207875	0.279274	0.319927	0.521573	0.280782	0.397355	0.297455	0.346807	0.35465	0.379073	0.335079
Glycolic acid	0.00975162	0.0127912	0.0102408	0.010293	0.0110106	0.0135585	0.0121852	0.0165408	0.0148556	0.0155273	0.0200036	0.024911	0.0121941	0.0173929	0.0117252	0.0180051	0.0156872	0.0164146	0.026856	0.0262229	0.0275251	0.0296676	0.0475987	0.0235028	0.0155756	0.017898
Alanine	13.2776	12.1371	15.7621	13.1637	13.3339	17.7743	12.9292	17.9211	17.3778	27.0406	13.2963	14.178	24.529	11.0225	17.1217	11.7111	9.4151	23.6808	18.7797	21.7581	8.42155	15.9214	10.8421	14.4051	10.1801	9.98437
Oxalic acid	0.515355	0.717122	0.269617	0.492266	0.456581	0.653999	0.563395	0.947007	0.623289	0.705192	0.910248	1.29169	0.504072	0.423336	0.441673	0.67305	0.395186	1.25464	1.06475	0.841277	0.961809	0.91605	1.16995	0.799475	0.571506	0.618967
3-hydroxy-Pyridine	0.0497437	0.0498824	0.0720173	0.0500751	0.0556591	0.035605	0.0721844	0.0548381	0.0669499	0.065849	0.0267128	0.0174335	0.0651169	0.087321	0.0844043	0.0670581	0.0964978	0.066671	0.019009	0.0674106	0.122676	0.0437933	0.079979	0.0986183	0.0525435	0.0605042
Heptanoic acid	0.285646	0.356217	0.231867	0.232623	0.298317	0.381805	0.345948	0.43421	0.385113	0.354794	0.505373	0.634061	0.2717	0.227022	0.216128	0.349084	0.248638	0.37876	0.559314	0.378476	0.359735	0.475531	0.530113	0.36756	0.316497	0.296018
Monomethylphosphate	3.11511	5.90619	9.70179	8.25215	6.56567	1.10441	9.33903	0.662803	2.33242	4.02021	2.87596	2.25342	4.87026	4.1462	5.60483	1.19716	2.34231	1.03136	1.945	4.32555	1.97799	1.47432	1.39583	1.49657	4.6546	3.75718
Malonic acid	0.0323191	0.0710781	0.0472548	0.0329609	0.083325	0.0635699	0.0536351	0.0754729	0.0499137	0.0536324	0.0876301	0.0975363	0.040128	0.0536006	0.0408618	0.0630397	0.0632785	0.0868156	0.191964	0.0936895	0.122118	0.161196	0.121631	0.0679617	0.0760547	0.0638606
Valine	3.22181	1.28847	1.29384	3.77101	2.76317	4.21344	1.03082	2.19179	1.78207	3.14247	2.7576	4.18971	2.40719	0.534579	1.62912	1.89269	0.806121	2.77282	7.95504	4.55899	0.819294	5.29885	3.64969	2.84821	0.883101	1.00977
4-Hydroxybutanoic acid	0.135572	0.197585	0.162745	0.121476	0.111444	0.0908544	0.107471	0.166899	0.154723	0.2129	0.0440857	0.0258437	0.174055	0.166193	0.144789	0.120307	0.143608	0.147671	0.149022	0.203634	0.312971	0.132591	0.115937	0.110098	0.15208	0.143898
Urea	0.00893777	0.0118766	0.0120892	0.00831962	0.0137505	0.0477646	0.0123133	0.04057	0.017256	0.024956	1.08906	0.079758	0.0224814	0.0225817	0.0165915	0.0263486	0.0115043	0.0731314	2.40484	0.0321157	0.0209037	0.0463706	0.0806302	0.0317738	0.0148833	0.0312698
1,3-Di-tert-butylbenzene	0.149631	0.197313	0.12448	0.121173	0.157286	0.188007	0.181434	0.209553	0.193807	0.182249	0.250632	0.302706	0.138538	0.131983	0.112455	0.17112	0.127702	0.174785	0.27563	0.184829	0.175103	0.26011	0.264886	0.182731	0.179377	0.168451
Ethanolamine	6.48007	3.02232	3.24453	7.59544	5.36339	5.03874	4.03696	6.18563	7.06865	7.6116	5.8381	5.18852	6.59612	1.49403	7.8593	4.58941	3.75997	5.19399	3.30667	6.4123	4.5266	4.27927	3.57162	4.92439	2.59066	1.59395
Leucine	0.713059	0.336813	0.202495	0.699584	0.912377	3.27259	0.356755	1.58014	1.0555	2.7669	2.97655	5.47844	2.13833	0.205346	1.36279	1.96989	0.45439	3.16643	11.1105	5.95122	0.624089	7.2659	4.41595	3.29378	0.364465	0.480995
Phosphoric acid	29.5313	19.9607	38.0826	50.2228	30.4	27.4646	46.8422	18.7423	29.4331	34.8461	37.1079	17.9957	33.8675	32.5112	43.5235	25.5676	32.8631	27.1011	22.9512	46.3733	26.1364	26.5695	25.0665	32.192	33.5906	30.4726
Glycerol	14.4979	11.9061	15.8239	16.2821	12.8906	14.079	17.1156	20.6585	19.8201	15.8705	21.8502	24.1792	10.8862	10.4589	11.6548	11.5731	10.0887	12.2974	29.9459	17.6283	11.7868	20.6474	18.3214	12.8139	15.622	14.5196
Nicotinic acid	0.234348	0.214018	0.24619	0.224715	0.196445	0.213878	0.306636	0.267119	0.302834	0.259994	0.194713	0.132624	0.183825	0.246548	0.24151	0.195911	0.247658	0.244253	0.103581	0.179111	0.275884	0.177362	0.242936	0.2553	0.288801	0.214707
Proline	0.443288	0.205372	0.0982091	0.422733	0.643544	2.0136	0.344584	1.01321	0.93365	2.71501	1.78752	2.7915	2.07496	0.114669	1.19904	1.12076	0.240902	2.37014	5.39035	3.45033	0.313352	3.1186	1.87975	1.80328	0.144743	0.229235
Glycine	8.93859	6.2999	6.58909	10.3573	9.68133	11.2816	15.8757	11.4121	14.4839	13.6834	11.5971	9.23794	10.69	4.72934	12.1772	10.9855	10.5055	13.0622	11.271	14.3428	11.9286	12.1018	12.7894	16.2332	6.26925	5.99039
Succinic acid	0.175345	0.184519	0.209293	0.155253	0.164515	0.182829	0.194247	0.193802	0.217082	0.229181	0.172597	0.182214	0.190693	0.137537	0.191203	0.18737	0.231178	0.185939	0.22971	0.206499	0.29791	0.2057	0.260026	0.202692	0.172207	0.168796
Glyceric acid	0.12468	0.23883	0.101864	0.106856	0.179337	0.149671	0.748722	0.159536	0.232967	0.131429	0.130012	0.147322	0.151264	0.261349	0.251958	0.298042	0.240075	0.273483	0.201495	0.223671	0.220096	0.350036	0.327194	0.290039	0.233167	0.218231
Uracil	0.0974645	0.0546878	0.0367066	0.117992	0.153973	0.268554	0.0862562	0.173604	0.217424	0.206093	0.419191	0.616429	0.185731	0.046562	0.233383	0.18908	0.0515683	0.142424	0.583959	0.314002	0.0920702	0.36348	0.207423	0.138184	0.0262208	0.0502477
Fumaric acid	1.18355	1.39729	2.10694	1.66187	1.13647	0.283068	2.18343	1.0889	1.46515	0.959168	0.361444	0.150902	1.28269	1.3866	1.33733	0.715768	0.822343	0.775625	0.719352	1.07119	1.24051	0.729187	0.876015	1.09105	1.16032	1.02635
Homoserine	0.0226505	0.0764316	0.0387708	0.0405729	0.0417148	0.0355965	0.0459638	0.0725676	0.0364889	0.0307023	0.0533392	0.0666012	0.0401447	0.0431473	0.0300121	0.0399328	0.0401251	0.0497469	0.0465966	0.0328581	0.038807	0.0193708	0.0576002	0.0327196	0.0997035	0.0404386
Serine	0.481305	0.223603	0.0556604	0.450519	0.821108	3.18563	0.191449	1.33025	1.19998	3.45057	2.4393	4.31778	2.65817	0.108802	1.96311	1.95117	0.327718	3.85198	6.894	4.04089	0.487264	4.71031	3.55865	3.37063	0.0825826	0.23455
Threonine	0.44279	0.189844	0.0781746	0.491387	0.476166	1.05066	0.155761	0.671544	0.585736	1.22336	1.02166	1.59315	0.934332	0.0958062	0.750229	0.628984	0.189973	1.07428	2.40371	1.50485	0.259626	1.6756	1.12205	1.02836	0.0785065	0.168201
Maleic acid	0.0130598	0.0212729	0.00678036	0.0152654	0.0130748	0.0032213	0.0263079	0.0297299	0	0.00529576	0.0124825	0.0116139	0.00661483	0.0207389	0.0153451	0.0107678	0.0232922	0.00563245	0.0161596	0.00963994	0.033723	0.0119022	0.0155616	0.00373895	0.023838	0.0219322
Putrescine	0.196607	0.142604	0.0490796	0.169315	0.19071	0.305449	0.136712	0.253124	0.266326	0.293362	0.381135	0.504666	0.212335	0.0386261	0.175093	0.249441	0.112435	0.28777	0.457883	0.307145	0.140143	0.393945	0.290191	0.269223	0.105709	0.0514681
Malic acid	0.762646	1.40067	1.36306	0.81555	0.728504	0.0677059	1.85103	0.565022	1.09076	0.353227	0.0827478	0.0700025	0.802327	0.769849	0.650112	0.24453	0.261133	0.238105	0.194907	0.413231	0.897309	0.208166	0.328477	0.531334	0.595669	0.586155
Adipic acid	1.57731	3.24878	4.06347	3.63242	5.36979	5.73246	6.35018	5.77591	5.00623	5.29239	5.48391	5.96965	2.88707	2.73113	2.73463	3.14166	2.16502	2.8159	4.2969	3.16592	2.90656	3.43537	3.92299	3.12877	1.45257	3.91108
Erythritol	0.0762157	0.0734568	0.100527	0.0672784	0.0492234	0.0404001	0.0354639	0.0351042	0.0397249	0.0298851	0.0288762	0.017423	0.0915782	0.102072	0.0921973	0.0668571	0.0714509	0.0654752	0.0178993	0.04463	0.0647693	0.0321431	0.0343537	0.0352254	0.0557121	0.058191
Threitol	0.937329	0.928762	1.26142	0.881692	0.70303	0.48231	1.02649	0.78203	0.939772	0.78757	0.458242	0.262838	0.908103	1.01861	0.917952	0.604584	0.707797	0.596038	0.263738	0.744252	1.12752	0.423668	0.427697	0.611207	0.815891	0.751212
Pyroglutamic acid	9.16722	9.93235	11.0385	12.0039	11.1562	5.58325	19.4597	15.7902	23.4121	16.7978	7.56687	6.52237	8.2703	10.564	12.0539	6.20115	8.19367	5.90356	4.29809	4.12816	4.5583	3.31755	3.1759	4.27664	5.36033	9.26597
N-Acetylglutamic acid	0.00923592	0.0149733	0.0212825	0.00709616	0.00856201	0.00880992	0.0233277	0.0135209	0.00795057	0.00832965	0.0121312	0.00831873	0.015445	0.00879495	0.00612196	0.00876823	0.00569527	0.0128473	0.0154552	0.0123201	0.00780002	0.0124416	0.0213362	0.0203531	0.0227285	0.00793883
4-Aminobutyric acid	39.041	26.1206	29.2961	46.4734	26.5702	21.6576	32.5204	28.0886	36.8297	46.9462	22.1749	9.75011	30.9645	20.4267	33.5511	25.8656	29.1646	36.8323	9.55912	32.1708	27.3449	17.631	13.8971	24.335	25.0308	16.1139
2,4,6-Tri-tert.-butylbenzenethiol	0.0364247	0.0477251	0.0339877	0.0299031	0.047099	0.0546285	0.0424418	0.0710027	0.0581277	0.0490916	0.0608383	0.0839651	0.0355519	0.0340145	0.0257437	0.0452185	0.0421526	0.0520205	0.0733478	0.0535379	0.0602566	0.0588543	0.0602591	0.048364	0.0496871	0.04238
Phenylalanine	0.388341	0.34366	0.318999	0.305169	0.239682	0.225778	0.486953	0.403244	0.324675	0.197368	0.304563	0.26345	0.120518	0.359454	0.179688	0.241402	0.497503	0.143899	0.516027	0.278025	0.509016	0.408316	0.450922	0.279702	0.528998	0.568895
Threonic acid	0.0246447	0.0156251	0.0193912	0.0226318	0.0157336	0.0851862	0.0209165	0.0338269	0.0291554	0.0306698	0.111584	0.185783	0.0174111	0.0210044	0.0205468	0.0378232	0.0376749	0.0338294	0.0662428	0.0292267	0.022593	0.0608502	0.0544751	0.0445717	0.033866	0.0331374
2-Hydroxyglutaric acid	0.202779	0.234867	0.154195	0.0822661	0.136964	0.123407	0.182102	0.251891	0.228283	0.260783	0.206019	0.168896	0.230789	0.156726	0.15699	0.203051	0.205682	0.217171	0.253037	0.226253	0.330164	0.167846	0.252651	0.255208	0.167316	0.172221
Glutamic acid	16.4911	2.15157	0.155359	18.6473	24.1552	22.922	10.0264	30.8687	27.6849	33.2111	19.7847	16.4241	37.2218	2.20188	38.8027	21.6366	15.2939	25.0294	9.25813	19.4956	14.0321	12.126	14.7186	22.7675	0.281593	2.08717
Dodecanoic acid	0.18179	0.207544	0.130966	0.119926	0.144814	0.160829	0.186672	0.168394	0.200472	0.175114	0.215686	0.245762	0.132667	0.135614	0.111421	0.162206	0.136115	0.156025	0.215279	0.154836	0.19966	0.192609	0.234565	0.153178	0.145377	0.170307
Ribose	1.16217	0.887451	0.869271	0.974884	1.2988	3.65842	2.11921	2.06569	2.1941	1.75277	4.21729	5.44237	1.35386	1.35794	1.34108	3.15154	2.16024	3.18307	7.16707	3.22971	1.96671	5.84104	5.70691	4.15823	2.59544	2.3659
Arabitol	0.260235	0.249454	0.35842	0.238934	0.209997	0.220917	0.261874	0.310832	0.278056	0.195701	0.260103	0.220862	0.17835	0.212174	0.179097	0.196494	0.167946	0.220827	0.201237	0.177178	0.174444	0.173271	0.184892	0.151215	0.194456	0.213289
Xylitol	163.867	180.308	189.972	147.965	161.263	113.004	170.046	148.197	157.543	139.333	71.6314	42.5099	144.113	160.107	147.754	131.278	144.733	142.828	31.0654	104.695	152.408	63.1983	88.0266	119.059	145.972	146.017
Citric acid	1.03589	1.36547	0.273056	0.677416	1.98739	0.845046	12.5295	3.91228	7.1486	5.04386	1.93474	1.02389	2.16096	2.32759	3.53422	3.63557	5.68238	5.58104	1.8063	4.41358	9.19767	3.56497	7.19366	10.611	1.7909	2.82037
Lysine	1.43467	0.641591	0.0547146	0.913524	0.709481	1.03408	1.09431	1.38806	1.42801	1.19044	1.8471	2.82263	0.504394	0.087299	0.597555	0.692131	0.722706	0.6158	5.09716	1.58685	0.742035	3.46576	1.3532	1.40819	0.371373	0.259787
Quinic acid	0.0509192	0.0445973	0.0606094	0.0586969	0.0509138	0.0324066	0.0681919	0.0516689	0.0703543	0.0577009	0.0333227	0.0285743	0.0460841	0.0662799	0.0498994	0.0402136	0.0648652	0.0770658	0.0246692	0.0443705	0.0574767	0.0321824	0.0203546	0.060099	0.046254	0.0491898
Allose	0.0934319	0.0950182	0.275853	0.0995841	0.101624	0.107882	0.127655	0.067148	0.105621	0.0906154	0.157149	0.133804	0.0920206	0.31385	0.057597	0.0627233	0.134696	0.165619	0.0567983	0.0885394	0.0894957	0.0869593	0.0756812	0.119322	0.167602	0.118887
Sorbose	0.0392678	0.0372505	0.0363958	0.0487311	0.0621347	0.77165	0.0489755	0.0885611	0.0638715	0.0714567	0.717194	1.82555	0.0385579	0.0377722	0.0392578	0.0877298	0.0414117	0.0997645	0.207555	0.0790233	0.0347795	0.234183	0.164891	0.110102	0.154839	0.151429
Tyrosine	0.571748	0.44167	0.339272	0.53756	0.406331	0.530883	0.715755	0.735434	0.603442	0.432868	0.918735	1.25201	0.261084	0.499335	0.338885	0.485052	0.613609	0.340732	2.38755	0.867266	0.656348	1.7684	1.06651	0.749749	0.491609	0.849067
Fructose	0.625904	0.674633	0.926719	0.619519	0.791388	1.66133	1.45101	2.04075	1.98271	1.41847	3.06584	3.37345	0.575582	0.682599	0.877455	0.600307	0.48163	0.707838	2.71758	1.51148	2.08642	2.74776	3.69842	2.47926	1.45496	1.35605
1-Ethylglucopyranoside	5.70852	3.7892	2.85541	6.84829	3.53728	3.61924	7.15171	3.67647	5.77789	6.42113	9.22995	6.11865	3.71686	6.73102	2.67561	3.26313	7.73286	3.87148	18.3301	8.32416	4.62314	15.9536	9.35975	11.3198	4.53789	4.44856
Galactose	99.9188	66.9287	69.9331	85.6285	139.704	246.432	74.9855	148.501	108.25	119.562	274.148	355.767	122.029	101.997	109.017	190.536	136.989	184.273	331.031	175.401	110.508	267.089	251.18	164.762	159.775	156.09
Glucose	17.9541	11.4406	11.662	15.1087	26.9629	67.2871	12.2775	26.5845	17.7402	20.7296	65.3796	89.9559	23.5678	18.2981	21.5929	46.5511	32.0611	43.0712	93.4609	37.653	18.14	67.5588	59.0346	32.257	33.6232	31.4488
Mannitol	305.809	330.688	326.202	280.424	298.754	286.572	393.898	408.656	371.911	373.397	318.128	241.393	252.598	284.811	257.968	263.803	255.127	277.698	219.843	344.002	414.209	318.024	357.913	359.677	308.722	314.019
Galactonic acid	1.26734	1.43648	1.47963	1.27168	1.31472	1.14552	1.78427	1.67247	1.73453	1.61501	1.21791	0.916209	1.19633	1.31697	1.21802	1.16877	1.19863	1.26395	0.838881	1.55975	1.97505	1.32918	1.54958	1.56232	1.34063	1.39217
Glucopyranose	37.3693	19.9319	14.2648	37.1983	19.2635	6.25363	32.5762	6.31667	26.2801	27.4491	6.28407	2.4483	21.1778	45.717	13.6458	6.65924	52.036	17.6961	2.99019	32.1678	25.8075	3.21534	11.2439	60.0228	23.3615	21.3469
Gluconic acid	0.427041	0.568034	0.462133	0.480856	0.602457	0.676641	1.50879	0.433759	1.54551	0.697377	0.520641	0.384797	0.634193	0.685731	1.07266	0.638034	0.89246	0.860285	0.230594	0.601367	1.14265	0.270159	0.755764	1.68168	0.612704	0.702733
Hexadecanoic acid	1.47004	1.51411	0.953798	1.12531	1.58284	1.79959	1.63573	1.61155	1.48761	1.50411	2.55714	2.92777	1.2414	1.27731	0.994063	1.52397	1.52176	1.91324	3.56664	1.93603	2.27928	2.4771	2.56036	1.85679	1.92437	1.56353
Oleic acid	0.0562154	0.0556983	0.0349212	0.0283215	0.0526938	0.0861725	0.0769251	0.0951576	0.0830164	0.0757751	0.142056	0.219989	0.0394369	0.0418359	0.0376718	0.130363	0.0468052	0.066671	0.241414	0.0933189	0.0678033	0.15413	0.123566	0.0846892	0.0803226	0.0705458
myo-Inositol	3.13238	2.96352	4.13066	3.55418	2.91568	2.18809	3.94189	3.24469	3.54468	3.26848	1.90084	1.27447	2.59641	3.14273	3.15828	2.2312	2.84367	2.26263	0.88952	2.0855	3.22063	1.39868	1.92321	2.47029	3.06461	2.65
9,12-(Z,Z)-Octadecadienoic acid	0.434462	0.513673	0.263574	0.423184	0.639679	0.675648	0.512518	0.372036	0.536038	0.628835	1.05604	0.922354	0.501012	0.368008	0.286236	0.555955	0.398487	0.544639	1.2794	0.859047	0.602546	1.05115	0.997223	0.702884	0.522532	0.571525
9-(Z)-Octadecenoic acid	0.742189	0.862004	0.418618	0.656692	1.02252	1.05481	0.96152	0.793017	1.04376	1.15909	1.95543	1.76657	0.811256	0.666611	0.482221	0.917747	0.692803	0.933613	2.34167	1.43978	1.13163	1.69827	1.60946	1.16343	0.860699	0.961443
Octadecanoic acid	0.745857	0.735858	0.433466	0.496485	0.778207	0.906761	0.80806	0.969613	0.814235	0.803708	1.25233	1.57268	0.573106	0.600498	0.493154	0.739347	0.756056	1.00661	1.72864	0.92621	1.23045	1.27385	1.32421	0.99646	1.04706	0.816685
Galactosylglycerol	0.119394	0.124689	0.0753225	0.127181	0.0289714	0.28287	0.218553	0.233742	0.221118	0.228399	0.385832	0.457795	0.172081	0.171101	0.154942	0.267151	0.173696	0.273055	0.655798	0.328991	0.235163	0.470018	0.47506	0.302395	0.151185	0.241546
Nonadecanoic acid	0.130317	0.156807	0.132833	0.136771	0.142827	0.283328	0.208413	0.331743	0.221725	0.244653	0.473788	0.275858	0.162901	0.179729	0.147283	0.339752	0.244967	0.37321	0.649386	0.394315	0.213132	0.155077	0.200926	0.367396	0.147176	0.322997
Sorbitol 6-phosphate	0.11262	0.0599698	0.0389046	0.056398	0.0466955	0.110868	0.0749245	0.19539	0.229486	0.162869	0.0885648	0.0267566	0.0764473	0.0732	0.0899416	0.127574	0.0974403	0.129416	0.0491897	0.0974941	0.245001	0.0993851	0.125888	0.176316	0.0487892	0.0907484
Eicosanoic acid	0.34242	0.801968	0.29018	0.224604	0.390413	0.114562	0.386653	0.762968	0.461418	0.322259	0.512401	0.793259	0.345821	0.386566	0.227375	0.537256	0.361258	0.358498	1.19563	0.418183	0.194107	0.925739	0.340414	0.443953	0.47711	0.24456
Uridine	1.19846	0.882494	1.42981	1.77542	1.39063	1.95311	2.11045	1.81641	1.9214	1.85106	2.4201	2.21023	1.84956	2.1293	2.15688	2.4701	2.37642	2.41003	3.69561	2.91211	2.37887	3.28089	3.27107	2.7705	1.26162	2.08263
1-Monohexadecanoylglycerol	1.17656	1.59574	0.881816	1.00318	1.48982	1.42194	1.2289	1.67658	1.31589	1.23879	1.8607	2.58214	1.1134	0.930437	0.860584	1.42546	1.51005	1.58942	2.56126	1.59582	2.10219	1.8504	2.00475	1.45835	1.57594	1.56821
Adenosine	0.470219	0.361094	0.76511	0.721251	0.473895	0.168872	0.483241	0.399348	0.426083	0.312893	0.1553	0.127893	0.212929	0.642465	0.270567	0.168782	0.281891	0.139445	0.106712	0.132958	0.313274	0.144843	0.116108	0.0992337	0.254532	0.408746
Laminaribiose	0.059122	0.0887672	0.0805501	0.0724797	0.0743822	0.105681	0.127069	0.137132	0.10779	0.0997653	0.109158	0.102482	0.10716	0.109557	0.0909565	0.121131	0.0903678	0.163382	0.147654	0.114668	0.199023	0.19339	0.135861	0.194795	0.0515435	0.129281
1-Methyl-beta-D-galactopyranoside	0.221452	0.300144	0.274291	0.257581	0.275866	0.408765	0.423507	0.468314	0.39728	0.37376	0.391901	0.603187	0.421122	0.379001	0.333549	0.6227	0.427339	0.713246	0.593543	0.614622	0.735551	0.847722	0.770593	0.864392	0.163096	0.490109
Lactose	0.263157	1.5953	0.716208	0.666202	2.07056	2.95699	2.05299	2.11823	13.3445	2.83435	0.520619	20.2382	1.50705	0.440688	0.786902	1.18683	1.03146	1.25557	3.70046	2.00156	19.4742	6.32921	2.05421	5.0886	0.235329	3.37396
Maltose	1.22337	1.36479	1.38893	1.28654	1.27436	3.01282	2.24537	2.68913	1.86646	2.66492	1.84636	3.21639	1.7452	1.71185	1.61819	2.77695	2.40798	3.4401	2.12736	2.38807	2.55785	2.52743	3.33601	4.3071	1.45949	2.21448
Trehalose	190.274	250.773	220.084	202.025	162.339	62.4042	72.4061	40.5863	59.2589	44.0239	13.3698	8.95363	217.098	247.28	221.494	174.1	201.636	109.786	10.2952	36.1846	85.2471	14.417	8.35626	25.2862	172.604	174.569
Gentiobiose	3.83979	2.70117	2.02088	4.10971	5.57813	18.1714	6.01276	11.3652	6.64092	8.2051	28.7485	39.6387	4.07343	3.18828	3.18521	11.0673	5.54157	8.90013	49.8092	19.5116	5.53807	35.3791	24.1263	14.1819	8.94373	10.3545
Isomaltose	0.504854	0.339128	0.295209	0.576457	0.733236	2.33603	0.772957	1.47424	0.826701	1.04831	3.76708	5.06586	0.559392	0.443795	0.460547	1.40341	0.732274	1.13709	5.99152	2.39375	0.690359	4.16673	2.8917	1.78345	1.12711	1.34198
Melibiose	1.78329	1.63412	1.80587	2.41653	2.22047	14.1489	4.10716	3.50865	3.43802	4.34556	10.5854	12.2335	2.69652	2.3382	2.17038	8.38204	4.39985	7.05515	30.642	10.5463	2.53593	19.7399	14.4467	9.16167	5.43615	5.78992
Galactinol	0.348231	0.403948	0.480734	0.4208	0.434644	0.664751	0.435881	0.591741	0.509601	0.543889	0.867382	1.07534	0.514357	0.553829	0.517484	0.699792	0.546986	0.68186	1.59419	0.780788	0.688958	1.01634	0.945319	0.769365	0.354677	0.640323
