# Supplementary material for: Metabolome- and genome-scale model analyses for engineering of Aureobasidium pullulans to enhance polymalic acid and malic acid production from sugarcane molasses
Source: Biotechnol Biofuels. 2018 Apr 4;11:94. doi: 10.1186/s13068-018-1099-7 (PMC5883625; doi:10.1186/s13068-018-1099-7)
Supplement: Supplementary file 4 — Additional file 4: Table S3. The changes of differential metabolites in glucose- and sucrose-based fermentation. [file 13068_2018_1099_MOESM4_ESM.xlsx]

## Sheet: Glu-48h vs Glu-72h
Table S3. The changes of differential metabolites in glucose- and surcose-based fermentation
	RI	mz	rt	rt.mins.	Glu-48h.meanA	Glu-72h.meanB	sdA	sdB	vip	pvalue	qvalue	fold_change
Ribose	1699.6	103	890.951	14.8492	1.03852	2.09129	0.186114	0.890536	1.37877	0.004329	0.350649	1.00987
Citric acid	1838.5	273.098	979.843	16.3307	1.06784	3.82029	0.655609	1.52742	1.64923	0.004329	0.350649	1.83898
Gluconic acid	2037.4	333.1	1097.3	18.2884	0.508104	0.797227	0.0740287	0.175079	1.59199	0.004329	0.350649	0.649866
Galactosylglycerol	2334.4	103	1254.55	20.9092	0.0951117	0.202004	0.0426	0.0532146	1.6298	0.004329	0.350649	1.08669
Uridine	2473.4	217.1	1322.26	22.0377	1.33536	2.23205	0.327663	0.233106	1.84284	0.004329	0.350649	0.741135
Laminaribiose	2628.9	361.11	1395.11	23.2519	0.0750602	0.113759	0.0109449	0.0270005	1.49334	0.004329	0.350649	0.599864
1-Methyl-beta-D-galactopyranoside	2633.6	204.065	1395.11	23.2519	0.265867	0.482826	0.0290997	0.150072	1.53444	0.004329	0.350649	0.8608
Maltose	2744.3	204.09	1443.25	24.0542	1.3076	2.28338	0.0680606	0.728823	1.48592	0.004329	0.350649	0.804252
Nonadecanoic acid	2339.4	117	1257.12	20.952	0.139911	0.241307	0.0105591	0.0957947	1.29994	0.00865801	0.623377	0.786359
Glyceric acid	1338.8	189	625.552	10.4259	0.150313	0.246029	0.0582463	0.0504872	1.47746	0.017316	1	0.710855
Monomethylphosphate	1184.2	241	493.336	8.22226	6.70818	3.19869	2.49596	1.94516	1.39442	0.030303	1	-1.06844
Urea	1241.1	188.981	542.278	9.03796	0.0109947	0.0287732	0.00228895	0.022352	1.06897	0.030303	1	1.38791
Glucose	1949.2	319.1	1046.6	17.4433	16.6256	30.8571	6.37272	11.7782	1.3258	0.030303	1	0.89219
Adenosine	2621.4	230.091	1389.98	23.1663	0.558314	0.286013	0.175425	0.183238	1.35561	0.030303	1	-0.964995
Melibiose	2943.5	361.1	1527.65	25.4609	1.97205	4.50703	0.330424	2.64431	1.21827	0.030303	1	1.19248

## Sheet: Suc-48h vs Suc-72h
	RI	mz	rt	rt.mins.	Suc-48h.meanA	Suc-72h.meanB	sdA	sdB	vip	pvalue	qvalue	fold_change
Adipic acid	1506.9	111	756.486	12.6081	5.64638	3.47608	0.485408	0.532222	2.33957	0.0021645	0.175325	-0.699863
Pyroglutamic acid	1530.3	156	773.173	12.8862	14.9248	3.95911	6.65726	0.570673	2.00052	0.0021645	0.175325	-1.91447
Glycolic acid	1077.2	65.9	395.454	6.59089	0.0173372	0.0302289	0.0044963	0.00874071	1.81395	0.004329	0.341991	0.802052
1-Methyl-beta-D-galactopyranoside	2633.6	204.065	1395.11	23.2519	0.442992	0.737737	0.0850603	0.114168	2.15978	0.004329	0.341991	0.735828
Malonic acid	1206.8	44.9	513.875	8.56457	0.0696368	0.126427	0.0201861	0.0448008	1.6977	0.025974	1	0.860382
Adenosine	2621.4	230.091	1389.98	23.1663	0.31746	0.152188	0.147133	0.08068	1.54386	0.0411255	1	-1.06072

## Sheet: Glu-48h vs Suc-48h
	RI	mz	rt	rt.mins.	Glu-48h.meanA	Suc-48h.meanB	sdA	sdB	vip	pvalue	qvalue	fold_change
Erythritol	1514.5	205	761.621	12.6937	0.0733402	0.0310796	0.0184781	0.00778387	1.58609	0.004329	0.350649	-1.23864
Ribose	1699.6	103	890.951	14.8492	1.03852	2.96524	0.186114	1.5029	1.25949	0.004329	0.350649	1.51362
Fructose	1912.7	103	1025.09	17.0848	0.727633	2.22204	0.130907	0.820745	1.46943	0.004329	0.350649	1.6106
Oleic acid	2098.6	83	1131.64	18.8607	0.04557	0.115486	0.013015	0.0568475	1.22173	0.004329	0.350649	1.34157
Octadecanoic acid	2240.3	117	1207.06	20.1176	0.637975	1.03677	0.160256	0.314428	1.19215	0.004329	0.350649	0.700527
Galactosylglycerol	2334.4	103	1254.55	20.9092	0.0951117	0.290907	0.0426	0.10406	1.45872	0.004329	0.350649	1.61286
Nonadecanoic acid	2339.4	117	1257.12	20.952	0.139911	0.292696	0.0105591	0.0990465	1.37848	0.004329	0.350649	1.06489
Uridine	2473.4	217.1	1322.26	22.0377	1.33536	2.05494	0.327663	0.235301	1.50049	0.004329	0.350649	0.621863
Laminaribiose	2628.9	361.11	1395.11	23.2519	0.0750602	0.113899	0.0109449	0.0148533	1.56184	0.004329	0.350649	0.601637
1-Methyl-beta-D-galactopyranoside	2633.6	204.065	1395.11	23.2519	0.265867	0.442992	0.0290997	0.0850603	1.51974	0.004329	0.350649	0.736575
Maltose	2744.3	204.09	1443.25	24.0542	1.3076	2.42144	0.0680606	0.535276	1.53746	0.004329	0.350649	0.888945
Trehalose	2810.4	361.187	1471.17	24.5195	205.099	39.7664	33.0468	24.9412	1.75203	0.004329	0.350649	-2.3667
Gentiobiose	2888.9	204.1	1504.22	25.0704	3.64994	16.7685	1.37107	14.0524	1.04052	0.004329	0.350649	2.19981
Isomaltose	2914	361.109	1515.14	25.2523	0.489777	2.15919	0.178581	1.81298	1.03076	0.004329	0.350649	2.14029
Melibiose	2943.5	361.1	1527.65	25.4609	1.97205	6.36971	0.330424	3.95354	1.16466	0.004329	0.350649	1.69153
Glycolic acid	1077.2	65.9	395.454	6.59089	0.0108174	0.0173372	0.00119128	0.0044963	1.32602	0.00865801	0.571429	0.680516
Galactinol	3007.1	204.077	1556.21	25.9368	0.417671	0.67064	0.0481794	0.247317	1.09722	0.00865801	0.571429	0.68317
Heptanoic acid	1175.1	144.088	484.99	8.08317	0.280934	0.44325	0.0518012	0.110473	1.29997	0.017316	1	0.657887
Glycine	1312.3	174.1	604.052	10.0675	8.37323	12.715	1.83364	2.41223	1.35948	0.017316	1	0.60268
Adipic acid	1506.9	111	756.486	12.6081	3.57835	5.64638	1.3748	0.485408	1.38958	0.017316	1	0.65803
2,4,6-Tri-tert.-butylbenzenethiol	1550	263.1	787.295	13.1216	0.0390279	0.0609112	0.00800352	0.0149793	1.28196	0.017316	1	0.642201
Oxalic acid	1144.2	45	457.072	7.61787	0.490188	0.840137	0.159623	0.269093	1.18899	0.030303	1	0.777289
Leucine	1277	158.095	574.201	9.57002	0.572866	2.36905	0.293204	1.82169	1.07461	0.030303	1	2.04804
Proline	1301.8	142.052	595.387	9.92312	0.362629	1.59758	0.214289	1.00623	1.22215	0.030303	1	2.13932
Uracil	1344.8	241.01	630.043	10.5007	0.0921647	0.286499	0.0474223	0.195213	1.07233	0.030303	1	1.63625
Tyrosine	1895.5	179.009	1014.8	16.9134	0.459316	0.776373	0.0952529	0.282753	1.14186	0.030303	1	0.757263
9-(Z)-Octadecenoic acid	2215.6	117	1194.22	19.9036	0.740405	1.2799	0.226348	0.469461	1.12972	0.030303	1	0.789641
18 difference metabolites were labeled in yellow both in sucrose at 48h and 72h compared with glucose

## Sheet: Glu-72h vs Suc-72h
	RI	mz	rt	rt.mins.	Glu-72h.meanA	Suc-72h.meanB	sdA	sdB	vip	pvalue	qvalue	fold_change
Glycolic acid	1077.2	65.9	395.454	6.59089	0.0152365	0.0302289	0.00266428	0.00874071	1.37575	0.0021645	0.175325	0.988392
1,3-Di-tert-butylbenzene	1256.2	175.096	556.552	9.27587	0.142764	0.223881	0.024936	0.0474756	1.33156	0.0021645	0.175325	0.649106
Erythritol	1514.5	205	761.621	12.6937	0.0816051	0.0381701	0.015565	0.0156186	1.46415	0.0021645	0.175325	-1.09622
Pyroglutamic acid	1530.3	156	773.173	12.8862	8.5311	3.95911	2.41071	0.570673	1.43445	0.0021645	0.175325	-1.10756
Lysine	1861.7	174.084	993.966	16.5661	0.536647	2.27553	0.233119	1.66175	1.09582	0.0021645	0.175325	2.08416
Tyrosine	1895.5	179.009	1014.8	16.9134	0.423116	1.2493	0.131202	0.68492	1.18361	0.0021645	0.175325	1.562
Fructose	1912.7	103	1025.09	17.0848	0.654235	2.54015	0.135935	0.732657	1.55942	0.0021645	0.175325	1.95703
9,12-(Z,Z)-Octadecadienoic acid	2211	81.0185	1191.97	19.8662	0.442389	0.915374	0.108289	0.246509	1.41062	0.0021645	0.175325	1.04904
9-(Z)-Octadecenoic acid	2215.6	117	1194.22	19.9036	0.750709	1.56404	0.171775	0.444455	1.3962	0.0021645	0.175325	1.05895
Trehalose	2810.4	361.187	1471.17	24.5195	195.232	29.9644	48.3018	29.0251	1.60222	0.0021645	0.175325	-2.70387
Malonic acid	1206.8	44.9	513.875	8.56457	0.057954	0.126427	0.017413	0.0448008	1.29716	0.004329	0.30303	1.12532
Glycerol	1281.9	205.1	577.735	9.62892	11.1598	18.5239	0.827429	6.53921	1.14556	0.004329	0.30303	0.731076
2,4,6-Tri-tert.-butylbenzenethiol	1550	263.1	787.295	13.1216	0.039117	0.0591033	0.00927936	0.00838978	1.3616	0.004329	0.30303	0.595443
Hexadecanoic acid	2043.6	117	1100.52	18.3419	1.41196	2.44603	0.315512	0.617235	1.3237	0.004329	0.30303	0.792748
Galactinol	3007.1	204.077	1556.21	25.9368	0.585718	0.965828	0.0830922	0.33085	1.14382	0.004329	0.30303	0.72156
1-Ethylglucopyranoside	1924	217.1	1031.51	17.1918	4.66516	11.3184	2.05581	5.06512	1.20086	0.00865801	0.562771	1.27867
Octadecanoic acid	2240.3	117	1207.06	20.1176	0.694796	1.24664	0.182936	0.284469	1.37283	0.00865801	0.562771	0.843381
Galactosylglycerol	2334.4	103	1254.55	20.9092	0.202004	0.411237	0.0532146	0.152939	1.23838	0.00865801	0.562771	1.02559
1-Monohexadecanoylglycerol	2595.4	371.295	1378.42	22.9737	1.23823	1.92879	0.311516	0.393493	1.27664	0.00865801	0.562771	0.639425
Heptanoic acid	1175.1	144.088	484.99	8.08317	0.281889	0.445122	0.0669976	0.0882456	1.31661	0.0151515	0.893939	0.659074
Ribose	1699.6	103	890.951	14.8492	2.09129	4.67828	0.890536	1.91445	1.20508	0.0151515	0.893939	1.16159
Gentiobiose	2888.9	204.1	1504.22	25.0704	5.99266	24.7577	3.28144	15.8086	1.17127	0.0151515	0.893939	2.04661
Isomaltose	2914	361.109	1515.14	25.2523	0.789419	2.98625	0.395387	1.87099	1.16372	0.0151515	0.893939	1.91947
Valine	1220.3	144.1	525.424	8.75707	1.67375	4.18835	0.877075	2.40812	1.05925	0.025974	1	1.32329
Leucine	1277	158.095	574.201	9.57002	1.54953	5.44357	1.11165	3.59436	1.095	0.025974	1	1.81272
Oleic acid	2098.6	83	1131.64	18.8607	0.0604639	0.127487	0.0358317	0.0636646	1.01405	0.025974	1	1.0762
1-Methyl-beta-D-galactopyranoside	2633.6	204.065	1395.11	23.2519	0.482826	0.737737	0.150072	0.114168	1.26602	0.025974	1	0.611603
Melibiose	2943.5	361.1	1527.65	25.4609	4.50703	14.5121	2.64431	9.74977	1.06554	0.025974	1	1.687
Putrescine	1465.7	174.056	725.035	12.0839	0.179283	0.309755	0.0917109	0.10939	1.01153	0.0411255	1	0.788886
Xylitol	1745.7	217.1	920.794	15.3466	145.135	93.0754	9.26896	42.6472	1.18802	0.0411255	1	-0.640928
18 difference metabolites were labeled in yellow both in sucrose at 48h and 72h compared with glucose
